# Supplementary material for: Explainable Machine Learning Models for Predicting FEV1 in Non-Smoking Taiwanese Men Aged 45–55 Years
Source: Diagnostics (Basel). 2025 Dec 11;15(24):3152. doi: 10.3390/diagnostics15243152 (PMC12731951; doi:10.3390/diagnostics15243152)
Supplement: Supplementary file 1 [file diagnostics-15-03152-s001.zip]

Archive with 3 entries (3 files):
- Supplementary_Table_S1_Missing_Values.pdf
- Supplementary_Table_S2_Sensitivity Analysis.pdf
- Supplementary_Table_S3_Hyperparameters.pdf
